# Supplementary material for: Leber Hereditary Optic Neuropathy (LHON) in Patients with Presumed Childhood Monocular Amblyopia
Source: J Clin Med. 2023 Oct 22;12(20):6669. doi: 10.3390/jcm12206669 (PMC10607696; doi:10.3390/jcm12206669)
Supplement: Supplementary file 1 [file jcm-12-06669-s001.zip]

Archive with 1 entries (1 files):
- jcm-2666134-supplementary.pdf
